# Supplementary material for: Establishing an MRI-Based Protocol and Atlas of the Bearded Dragon (Pogona vitticeps) Brain
Source: Front Vet Sci. 2022 May 13;9:886333. doi: 10.3389/fvets.2022.886333 (PMC9136876; doi:10.3389/fvets.2022.886333)
Supplement: Supplementary file 1 [file Data_Sheet_1.ZIP]

Archive with 18 entries (18 files):
- BD_G.zip
- __MACOSX/._BD_G.zip
- BD_H.zip
- __MACOSX/._BD_H.zip
- BD_F.zip
- __MACOSX/._BD_F.zip
- BD_E.zip
- __MACOSX/._BD_E.zip
- BD_J.zip
- __MACOSX/._BD_J.zip
- BD_B.zip
- __MACOSX/._BD_B.zip
- BD_C.zip
- __MACOSX/._BD_C.zip
- final_warpBrainAtlas.nii.gz
- __MACOSX/._final_warpBrainAtlas.nii.gz
- AtlasLabels.nii.gz
- __MACOSX/._AtlasLabels.nii.gz
